# Supplementary material for: PLATOX: Integrated In Vitro/In Vivo Approach for Screening of Adverse Lung Effects of Graphene-Related 2D Nanomaterials
Source: Nanomaterials (Basel). 2022 Apr 7;12(8):1254. doi: 10.3390/nano12081254 (PMC9028947; doi:10.3390/nano12081254)
Supplement: Supplementary file 1 [file nanomaterials-12-01254-s001.zip]

Archive with 1 entries (1 files):
- nanomaterials-1639044-Supplementary Materials.pdf
